# Supplementary material for: Vertically Transmitted Epichloë Systemic Endophyte Enhances Drought Tolerance of Achnatherum inebrians Host Plants through Promoting Photosynthesis and Biomass Accumulation
Source: J Fungi (Basel). 2022 May 16;8(5):512. doi: 10.3390/jof8050512 (PMC9144827; doi:10.3390/jof8050512)
Supplement: Supplementary file 1 [file jof-08-00512-s001.zip]

Archive with 1 entries (1 files):
- jof-1716943-supplementary.pdf
